# Supplementary material for: A Highly Effective Bacteriophage-1252 to Control Multiple Serovars of Salmonella enterica
Source: Foods. 2023 Feb 13;12(4):797. doi: 10.3390/foods12040797 (PMC9955900; doi:10.3390/foods12040797)
Supplement: Supplementary file 1 [file foods-12-00797-s001.zip]

Archive with 1 entries (1 files):
- foods-2097979-supplementary.pdf
